# Supplementary material for: Unravelling the role of mitochondrial DNA in hybrid incompatibility within species of the Anopheles gambiae complex
Source: Sci Rep. 2024 Nov 27;14:29467. doi: 10.1038/s41598-024-80887-0 (PMC11603187; doi:10.1038/s41598-024-80887-0)
Supplement: Supplementary file 1 — Supplementary Material 1 [file 41598_2024_80887_MOESM1_ESM.zip]

Archive with 1 entries (1 files):
- Supplementary File 1
